# Supplementary material for: Drug- and Cell-Type-Specific Effects of ROCK Inhibitors as a Potential Cause of Reticular Corneal Epithelial Edema
Source: Cells. 2025 Feb 11;14(4):258. doi: 10.3390/cells14040258 (PMC11853206; doi:10.3390/cells14040258)
Supplement: Supplementary file 1 [file cells-14-00258-s001.zip]

Archive with 1 entries (1 files):
- cells-3440777-supplementary.pdf
